# Supplementary material for: Evaluating the Magnolol Anticancer Potential in MKN-45 Gastric Cancer Cells
Source: Medicina (Kaunas). 2023 Feb 1;59(2):286. doi: 10.3390/medicina59020286 (PMC9963572; doi:10.3390/medicina59020286)
Supplement: Supplementary file 1 [file medicina-59-00286-s001.zip]

Archive with 1 entries (1 files):
- medicina-2168145-supplementary.pdf
